# Supplementary material for: Extra-Neurological Characterization of Seckel Syndrome-Model Mice Harboring CEP152 Variants
Source: Cells. 2026 Jun 24;15(13):1148. doi: 10.3390/cells15131148 (PMC13359663; doi:10.3390/cells15131148)
Supplement: Supplementary file 1 [file cells-15-01148-s001.zip]

Archive with 1 entries (1 files):
- cells-4330200-supplementary.pdf
